# Supplementary material for: Balloon-expandable transcatheter aortic valve implantation using the cusp-overlap technique for accurate valve positioning
Source: Eur Heart J Case Rep. 2024 Feb 21;8(2):ytae087. doi: 10.1093/ehjcr/ytae087 (PMC10883288; doi:10.1093/ehjcr/ytae087)
Supplement: ytae087_Supplementary_Data [file ytae087_supplementary_data.zip]

Archive with 4 entries (4 files):
- Video_2.mp4
- Video_3.mp4
- Video_4.mp4
- Video_1.mp4
